# Supplementary material for: Data set for Tifinagh handwriting character recognition
Source: Data Brief. 2015 Apr 23;4:11–3. doi: 10.1016/j.dib.2015.04.008 (PMC4510372; doi:10.1016/j.dib.2015.04.008)
Supplement: Supplementary file 1 — Supplementary data [file mmc1.zip]

Archive with 1,340 entries (1,340 files):
- 00/a.png
- 00/aa.png
- 00/b.png
- 00/ch.png
- 00/d1.png
- 00/dd.png
- 00/e.png
- 00/f.png
- 00/g.png
- 00/gh.png
- 00/h.png
- 00/hh.png
- 00/i.png
- 00/j.png
- 00/k.png
- 00/kh.png
- 00/l.png
- 00/m.png
- 00/n.png
- 00/q.png
- 00/r.png
- 00/rr.png
- 00/s.png
- 00/ss.png
- 00/t.png
- 00/tt.png
- 00/u.png
- 00/w.png
- 00/ww.png
- 00/y.png
- 00/z.png
- 00/zz.png
- 01/a1.png
- 01/aa1.png
- 01/b1.png
- 01/ch1.png
- 01/d1.png
- 01/dd1.png
- 01/e1.png
- 01/f1.png
- 01/g1.png
- 01/gh1.png
- 01/h1.png
- 01/hh1.png
- 01/i1.png
- 01/j1.png
- 01/k1.png
- 01/kh1.png
- 01/l1.png
- 01/m1.png
- 01/n1.png
- 01/q1.png
- 01/r1.png
- 01/rr1.png
- 01/s1.png
- 01/ss1.png
- 01/t1.png
- 01/tt1.png
- 01/u1.png
- 01/w1.png
- 01/ww1.png
- 01/y1.png
- 01/z1.png
- 01/ZZ1.png
- 02/a2.jpg
- 02/aa2.jpg
- 02/b2.jpg
- 02/ch2.jpg
- 02/d2.jpg
- 02/dd2.jpg
- 02/e2.jpg
- 02/f2.jpg
- 02/g2.jpg
- 02/gh2.jpg
- 02/h2.jpg
- 02/hh2.jpg
- 02/i2.jpg
- 02/j2.jpg
- 02/K2.jpg
- 02/kh2.jpg
- 02/l2.jpg
- 02/m2.jpg
- 02/n2.jpg
- 02/q2.jpg
- 02/r2.jpg
- 02/rr2.jpg
- 02/s2.jpg
- 02/ss2.jpg
- 02/t2.jpg
- 02/tt2.jpg
- 02/u2.jpg
- 02/w2.jpg
- 02/ww2.png
- 02/y2.jpg
- 02/z2.jpg
- 02/zz2.jpg
- 03/a3.png
- 03/aa3.png
- 03/b3.png
- 03/ch3.png
- 03/d3.png
- 03/dd3.png
- 03/e3.png
- 03/f3.png
- 03/g3.png
- 03/gh3.png
- 03/h3.png
- 03/hh3.png
- 03/i3.png
- 03/j3.png
- 03/k3.png
- 03/kh3.png
- 03/l3.png
- 03/m3.png
- 03/n3.png
- 03/q3.png
- 03/r3.png
- 03/rr3.png
- 03/s3.png
- 03/ss3.png
- 03/t3.png
- 03/tt3.png
- 03/u3.png
- 03/w3.png
- 03/ww3.png
- 03/y3.png
- 03/z3.png
- 03/zz3.png
- 04/A4.jpg
- 04/AA4.jpg
- 04/B4.jpg
- 04/CH4.jpg
- 04/D4.jpg
- 04/DD4.jpg
- 04/E4.jpg
- 04/F4.jpg
- 04/G4.jpg
- 04/GH4.jpg
- 04/H4.jpg
- 04/HH4.jpg
- 04/I4.jpg
- 04/J4.jpg
- 04/K4.jpg
- 04/KH4.jpg
- 04/L4.jpg
- 04/M4.jpg
- 04/N4.jpg
- 04/Q4.jpg
- 04/R4.jpg
- 04/RR4.jpg
- 04/S4.jpg
- 04/SS4.jpg
- 04/T4.jpg
- 04/TT4.jpg
- 04/U4.jpg
- 04/W4.jpg
- 04/WW4.jpg
- 04/Y4.jpg
- 04/Z4.jpg
- 04/ZZ4.jpg
- 05/a5.png
- 05/aa5.png
- 05/b5.png
- 05/ch5.png
- 05/d5.png
- 05/dd5.png
- 05/e5.png
- 05/f5.png
- 05/g5.png
- 05/gh5.png
- 05/h5.png
- 05/hh5.png
- 05/i5.png
- 05/j5.png
- 05/k5.png
- 05/kh5.png
- 05/l5.png
- 05/m5.png
- 05/n5.png
- 05/q5.png
- 05/r5.png
- 05/rr5.png
- 05/s5.png
- 05/ss5.png
- 05/t5.png
- 05/tt5.png
- 05/u5.png
- 05/w5.png
- 05/ww5.png
- 05/y5.png
- 05/z5.png
- 05/zz5.png
- 06/a6.png
- 06/aa6.png
- 06/b6.png
- 06/ch6.png
- 06/d6.png
- 06/dd6.png
- 06/e6.png
- 06/f6.png
- 06/g6.png
- 06/gh6.png
- 06/h6.png
- 06/hh6.png
- 06/i6.png
- 06/j6.png
- 06/k6.png
- 06/kh6.png
- 06/l6.png
- 06/m6.png
- 06/n6.png
- 06/q6.png
- 06/r6.png
- 06/rr6.png
- 06/s6.png
- 06/ss6.png
- 06/t6.png
- 06/tt6.png
- 06/u6.png
- 06/w6.png
- 06/ww6.png
- 06/y6.png
- 06/z6.png
- 06/zz6.png
- 07/a7.png
- 07/aa7.jpg
- 07/B7.jpg
- 07/ch7.jpg
- 07/d7.jpg
- 07/dd7.jpg
- 07/e7.jpg
- 07/f7.jpg
- 07/g7.jpg
- 07/gh7.jpg
- 07/h7.jpg
- 07/hh7.jpg
- 07/i7.jpg
- 07/j7.jpg
- 07/k7.jpg
- 07/kh7.jpg
- 07/L7.jpg
- 07/m7.jpg
- 07/n7.jpg
- 07/q7.jpg
- 07/r7.jpg
- 07/rr7.jpg
- 07/s7.jpg
- 07/t7.jpg
- 07/tt7.jpg
- 07/u7.jpg
- 07/w7.jpg
- 07/ww7.jpg
- 07/y7.jpg
- 07/yaf7.jpg
- 07/z7.jpg
- 07/zz7.jpg
- 08/a8.jpg
- 08/aa8.jpg
- 08/b8.jpg
- 08/ch8.jpg
- 08/d8.jpg
- 08/dd8.jpg
- 08/e8.jpg
- 08/f8.jpg
- 08/gh8.jpg
- 08/h8.jpg
- 08/hh8.jpg
- 08/i8.jpg
- 08/j8.jpg
- 08/k8.jpg
- 08/kh8.jpg
- 08/kk8.jpg
- 08/l8.jpg
- 08/m8.jpg
- 08/n8.jpg
- 08/q8.jpg
- 08/r8.jpg
- 08/rr8.jpg
- 08/s8.jpg
- 08/ss8.jpg
- 08/t8.jpg
- 08/tt8.jpg
- 08/u8.jpg
- 08/w8.jpg
- 08/ww8.jpg
- 08/y8.jpg
- 08/z8.jpg
- 08/zz8.jpg
- 09/a09.jpg
- 09/aa09.jpg
- 09/b09.jpg
- 09/ch09.jpg
- 09/d09.jpg
- 09/dd09.jpg
- 09/e09.jpg
- 09/f09.jpg
- 09/gh09.jpg
- 09/h09.jpg
- 09/hh09.jpg
- 09/i09.jpg
[truncated: 1,040 more entries]
